# Supplementary material for: In Vivo Risk Assessment of Yellow Fever Virus Transmission Through Breastfeeding, and Mechanistic Insights
Source: J Infect Dis. 2025 Dec 17;233(4):e1056–68. doi: 10.1093/infdis/jiaf637 (PMC13127756; doi:10.1093/infdis/jiaf637)
Supplement: jiaf637_Supplementary_Data [file jiaf637_supplementary_data.zip]

Archive with 2 entries (2 files):
- Revised_Supplementary_Figures_Clean2_#JID-83346.pdf
- Revised_Supplementary_Materials&Methods_Clean_#JID-83346.pdf
